# Supplementary material for: An enzyme in the kynurenine pathway that governs vulnerability to suicidal behavior by regulating excitotoxicity and neuroinflammation
Source: Transl Psychiatry. 2016 Aug 2;6(8):e865–. doi: 10.1038/tp.2016.133 (PMC5022080; doi:10.1038/tp.2016.133)
Supplement: Supplementary Table 1 [file tp2016133x3.xls]

## Sheet: Plasma cohort.
Analyte	TT genotype mean (SD)	CT, CC genotype mean (SD)
CSF QUIN (nM)	28.9 (16.4) n=23	51.7 (37.5) n=11
CSF PIC (nM)	38.0 (21.5) n=23	47.6 (32.5) n=11
CSF QUIN/PIC ratio	0.81 (0.39) n=23	1.13 (0.82) n=11
CSF KYN/TRP ratio	0.10 (0.04) n=21	0.06 (0.04) n=11
Plasma QUIN (nM)	333 (111) n=54	330.4 (126.3) n=15
Plasma PIC (nM)	239 (247) n=54	224.4 (98.8) n=15
Plasma KYN/TRP ratio	0.04 (0.01) n=54	0.04 (0.01) n=15
Plasma neopterin (nM)	7.95 (3.2) n=44	8.9 (4.9) n=10
